# Supplementary material for: Asynchrony and functional diversity couple herbivore community dynamics to host plant diversity
Source: Nat Commun. 2026 Jan 15;17:762. doi: 10.1038/s41467-025-67990-0 (PMC12819501; doi:10.1038/s41467-025-67990-0)
Supplement: Supplementary file 4 — Source Data [file 41467_2025_67990_MOESM4_ESM.xlsx]

## Sheet: Fig. 4
effect size of path models (Fig. 4) with the stability based on the inverse of the coefficient of variation
herbivore_stability_metrics	indirect_path via tree diversity	summing indirect effects	total effects
Specialist richness stability	Via tree FD	-0.054	0.276
Specialist richness stability	Via tree asynchrony	0.33	0.276
Specialist richness stability	Via tree population stability	0	0.276
Specialist abundance stability	Via tree FD	-0.155	0.259
Specialist abundance stability	Via tree asynchrony	0.414	0.259
Specialist abundance stability	Via tree population stability	0	0.259
Generalist richness stability	Via tree FD	-0.083	0.061
Generalist richness stability	Via tree asynchrony	0.099	0.061
Generalist richness stability	Via tree population stability	0.045	0.061
Generalist abundance stability	Via tree FD	-0.052	0.037
Generalist abundance stability	Via tree asynchrony	0.061	0.037
Generalist abundance stability	Via tree population stability	0.028	0.037
Overall richness stability	Via tree FD	-0.146	-0.037
Overall richness stability	Via tree asynchrony	0.072	-0.037
Overall richness stability	Via tree population stability	0.037	-0.037
Overall abundance stability	Via tree FD	-0.31	-0.254
Overall abundance stability	Via tree asynchrony	0.031	-0.254
Overall abundance stability	Via tree population stability	0.025	-0.254

## Sheet: Fig. S6
effect size of path models (Fig. S6) with the alternative stability measures (Fig. S6)
herbivore_stability_metrics	indirect_path via tree diversity	summing indirect effects	total effects
Specialist richness stability	Via tree FD	-0.045	0.294
Specialist richness stability	Via tree asynchrony	0.339	0.294
Specialist richness stability	Via tree population stability	0	0.294
Specialist abundance stability	Via tree FD	-0.137	0.272
Specialist abundance stability	Via tree asynchrony	0.409	0.272
Specialist abundance stability	Via tree population stability	0	0.272
Generalist richness stability	Via tree FD	-0.082	0.021
Generalist richness stability	Via tree asynchrony	0.068	0.021
Generalist richness stability	Via tree population stability	0.035	0.021
Generalist abundance stability	Via tree FD	-0.052	0.044
Generalist abundance stability	Via tree asynchrony	0.074	0.044
Generalist abundance stability	Via tree population stability	0.022	0.044
Overall richness stability	Via tree FD	-0.18	-0.033
Overall richness stability	Via tree asynchrony	0.111	-0.033
Overall richness stability	Via tree population stability	0.036	-0.033
Overall abundance stability	Via tree FD	-0.31	-0.257
Overall abundance stability	Via tree asynchrony	0.031	-0.257
Overall abundance stability	Via tree population stability	0.022	-0.257

## Sheet: Fig. S9
bootstrapped effect size of path models (Fig. S9) with the stability based on the inverse of the coefficient of variation
ci_lower: The lower bound of the 95% bootstrap confidence interval.
ci_upper: The upper bound of the 95% bootstrap confidence interval.
herbivore_stability_metrics	indirect_path via tree diversity	summing indirect effects	ci_lower	ci_upper
Specialist richness stability	Via tree functional diversity	-0.0535	-0.193	0.0165
Specialist richness stability	Via tree asynchrony	0.327	0.0962	0.597
Specialist richness stability	Via tree population stability	0	0	0
Specialist abundance stability	Via tree functional diversity	-0.155	-0.423	0.0052
Specialist abundance stability	Via tree asynchrony	0.413	0.147	0.695
Specialist abundance stability	Via tree population stability	0	0	0
Generalist richness stability	Via tree functional diversity	-0.0834	-0.184	0.0128
Generalist richness stability	Via tree asynchrony	0.0968	-0.005	0.239
Generalist richness stability	Via tree population stability	0.0446	0.0053	0.115
Generalist abundance stability	Via tree functional diversity	-0.0527	-0.111	0.009
Generalist abundance stability	Via tree asynchrony	0.0612	-0.0036	0.142
Generalist abundance stability	Via tree population stability	0.0282	0.0035	0.0698
Overall richness stability	Via tree functional diversity	-0.0669	-0.18	0.0129
Overall richness stability	Via tree asynchrony	0.0894	-0.0201	0.223
Overall richness stability	Via tree population stability	0.0209	-0.0075	0.0646
Overall abundance stability	Via tree functional diversity	-0.403	-0.706	-0.0899
Overall abundance stability	Via tree asynchrony	0.0323	-0.0055	0.103
Overall abundance stability	Via tree population stability	0.021	-0.0023	0.0624
